# Supplementary material for: Comparative Effects of Allulose, Fructose, and Glucose on the Small Intestine
Source: Nutrients. 2022 Aug 7;14(15):3230. doi: 10.3390/nu14153230 (PMC9370476; doi:10.3390/nu14153230)
Supplement: Supplementary file 1 [file nutrients-14-03230-s001.zip]

Archive with 1 entries (1 files):
- nutrients-1851443-supplementary.pdf
